# Supplementary material for: In-Depth Insight into the Effect of Hydrophilic-Hydrophobic Group Designing in Amidinium Salts for Perovskite Precursor Solution on Their Photovoltaic Performance
Source: Nanomaterials (Basel). 2022 Nov 3;12(21):3881. doi: 10.3390/nano12213881 (PMC9656357; doi:10.3390/nano12213881)
Supplement: Supplementary file 1 [file nanomaterials-12-03881-s001.zip]

Archive with 1 entries (1 files):
- nanomaterials-1961075-supplementary.pdf
